# Supplementary material for: Exploring the links between volcano flank collapse and the magmatic evolution of an ocean island volcano: Fogo, Cape Verde
Source: Sci Rep. 2021 Sep 1;11:17478. doi: 10.1038/s41598-021-96897-1 (PMC8410878; doi:10.1038/s41598-021-96897-1)
Supplement: Supplementary file 11 — Supplementary Table S1. [file 41598_2021_96897_MOESM11_ESM.xlsx]

## Sheet: sampling
GPS	X (WGS84 UTM 26N)	Y (WGS84 UTM 26N)	Alt. (m)	Age	Collapse	Type of sample	Observations	Section
Fo-01	783606	1650879	2285	66.9 ±8.3	post	lava flow	overlapping the caldera rim	S
Fo-02	791734	1650172	105		post	lava flow	intracanyon lava flow dipping seaward	SE
Fo-03	791737	1650098	133		pre	lava flow	horizontal lava flow at base of paleocliff	SE
Fo-04	791099	1650485	464		pre	lava flow	near top paleocliff	SE
Fo-05	780572	1652898	2190		pre	phreatomagmatic deposit	cone buried on caldera wall	W
Fo-06	780549	1652924	2217		pre	phreatomagmatic deposit	cone buried on caldera wall	W
Fo-07	780543	1652930	2242		pre	lava flow		W
Fo-08	780510	1652954	2278		pre	lava flow		W
Fo-09	780487	1652967	2305		pre	ignimbrite		W
Fo-10	780482	1652980	2323		pre	ignimbrite		W
Fo-11	780450	1653020	2340		pre	pyroclastic deposit		W
Fo-12	780432	1653023	2350		pre	phreatomagmatic deposit	on the rim of the caldera	W
Fo-13	780395	1653002	2345		post	lava flow	uppermost sample of the section	W
Fo-14	780656	1652580	2296		pre	lava flow	older than Fo-12	W
Fo-15	780985	1652193	2300		pre	lava flow	above Fo-12	W
Fo-16	781012	1652050	2346		pre	lava flow	uppermost pre-collapse sample	W
Fo-17	781409	1651627	2419		post	lava flow	highest point of the southwestern caldera wall	W
Fo-18	785110	1659440	1622		pre	lava flow	base of the wall, older than Fo-36	N
Fo-19	785476	1659501	1611		pre	lava flow	base of the caldera wall	N
Fo-20	785544	1659487	1620		pre	lava flow	base of the caldera wall	N
Fo-21	785559	1659497	1620		post	pyroclastic deposit	scoria cone burying the caldera wall	N
Fo-22	781065	1654895	1763		pre	igimbrite	oldest ignimbrite at the base of the caldera wall	W
Fo-23	781188	1652370	1765		pre	igimbrite	base of the caldera wall, but younger than Fo-22	W
Fo-24	781226	1652373	1775		pre	lava flow		W
Fo-25	781168	1652358	1781		pre	lava flow		W
Fo-26	781161	1652357	1782		pre	pyroclastic deposit	pumiceous flow, directly above Fo-25	W
Fo-27	781001	1652702	1773		pre	lava flow	below Fo-23 igrimbrite	W
Fo-28	784751	1.65974e+06	1719	59 ±10	post	lava flow	Montinho eruption	N
Fo-29	784922	1.65969e+06	1806		pre	lava flow	uppermost pre-collapse lava of the section	N
Fo-31	784919	1.65966e+06	1801	122 ±4	pre	lava flow		N
Fo-32	784873	1.65965e+06	1652		pre	lava flow		N
Fo-33	784885	1.65964e+06	1649		pre	lava flow		N
Fo-34	784882	1.65959e+06	1742		pre	lava flow		N
Fo-35	784866	1.65956e+06	1720		pre	lava flow		N
Fo-36	784841	1.65953e+06	1692	160 ±4	pre	lava flow	lowermost lava suitable for dating	N
Fo-37	784789	1.65945e+06	1652		pre	lava flow	lowermost pre-collapse lava of the section	N
Fo-38	783018	1.6585e+06	1653		post	intrusive	dyke in post-collapse cone	centre
Fo-39	780530	1.6529e+06	2181		?	intrusive	dyke cutting ignimbrite Fo-09	W
Fo-40	780593	1.65298e+06	2094		pre	lava flow	directly below ignimbrite Fo-09	W
Fo-41	780595	1.65321e+06	2008		pre	lava flow		W
Fo-42	780714	1.65316e+06	2010		pre	lava flow		W
Fo-43	780698	1.6532e+06	1950	135 ±4	pre	lava flow	lowermost lava suitable for dating	W
Fo-44	781200	1.65551e+06	1740	21 ± 2	post	lava flow	overlapping the caldera wall	W
Fo-45	781200	1.65551e+06	1740		post	lava flow	younger than Fo-44, with enclaves	W
Fo-46	782734	1.65659e+06	1749		?	intrusive	boulder with nepheline in alluvial fan	centre
Fo-47	783492	1.65652e+06	1718		post	lava flow	inside caldera, with preserved cone	centre
Fo-48	785474	1.65108e+06	1841	69 ±2	pre	lava flow	above ignimbrite Fo-49	S
Fo-49	785444	1.65109e+06	1836		pre	ignimbrite	ignimbrite with obsidianic fiammes	S
Fo-50	785444	1.65109e+06	1836		pre	pyroclastic deposit	directly below ignimbrite Fo-49	S
Fo-51	785444	1.65113e+06	1824		pre	debris flow deposit		S
Fo-52	785437	1.65113e+06	1796		pre	lava flow		S
Fo-53	785448	1651169	1827		pre	debris flow deposit		S
Fo-54	785894	1.65075e+06	1782	4 ± 2	post	lava flow	Monte Cruz eruption	S
Fo-55	785465	1.65103e+06	1850		pre	igrimbrite	latest ignimbrite of the section	S
Fo-56	785457	1.65099e+06	1861		post	lava flow		S
Fo-57	785569	1.6509e+06	1825		post	lava flow	topmost lava of the section	S
Fo-58	785552	1650834	1855		post	lava flow		S
Fo-59	785148	1.65139e+06	1807		pre	lava flow	lowermost lava flow of the section	S
Fo-60	783878	1.65137e+06	1796	20 ± 2	post	lava flow	overlapping the caldera wall	S
Fo-61	783878	1.65137e+06	1796		pre	intrusive	dyke at the base of the caldera wall	S
Fo-62	784235	1651525	1777		pre	breccia	breccia at the base of the caldera wall	S
Fo-63	782805	1656580	1752		pre	intrusive	plutonic rock in alluvial fan	centre
Fo-64	782952	1.65667e+06	1754		pre	intrusive	enclaves-rich dyke (amphiboles)	centre
Fo-65	782873	1.65677e+06	1806		pre	intrusive	enclaves in altered substratum	centre
Fo-66	782816	1.65686e+06	1817		pre	intrusive	dyke	centre
Fo-67	782672	1.65695e+06	2064		pre	intrusive	small plutonic complex with vertical structure	centre
Fo-68	782736	1.65677e+06	1808		pre	intrusive	enclaves-rich boulder in alluvial fan	centre
Fo-69	782544	1656889	1870		pre	intrusive	plutonic (gabbro)	centre
Fo-70	790702	1653634	280	<10	post	lava flow	intercalated in debris flow deposits	E
Fo-71	790775	1653658	226		post	lava flow	below debris flow deposits	E
Fo-72	790404	1660091	57		post	lava flow	massive lava, base of the cliff (Eastern coast)	NE
Fo-73	790381	1660180	74	35 ± 4	post	lava flow	above Fo-72	NE
Fo-74	790361	1660211	93		post	lava flow	first lava of the pahoehoe pile	NE
Fo-75	790312	1660241	109		post	lava flow	topmost pahoehoe flow	NE
CVF-06	785239	1651495	1795		post	lava flow	1951 lava flow	centre
CVF-08	783643	1653867	1787		post	lava flow	1995 lava flow	centre
FG-20B	784572	1652265	1793		post	lava flow	2014-2015 lava flow	centre

## Sheet: % minerals
Sample	Alt (m)	Age (ka)	Sample type	% cpx	% ol	% amph	% feld	Total
Fo-01	1806	67	Aphyric lava flow
Fo-02	1740	15	Pyroxene and olivine lava flow	16.9269	1.17441	0		18.1013
Fo-03	133	90	Pyroxene and olivine lava flow
Fo-04	1652	70	Ankaramite	46.464	6.47854	0		52.9426
Fo-07	1801	90	Pyroxene lava flow	15.731	0.0508749	0		15.7819
Fo-08	1620	85	Pyroxene lava flow	19.9339	0	0		19.9339
Fo-13	2285	65	Pyroxene lava flow	13.3248	0	0		13.3248
Fo-14	1796	75	Pyroxene and olivine lava flow	2.57928	0	11.4819		14.0612
Fo-15	2278	80	Pyroxene lava flow	6.50852	0.455511	0		6.96403
Fo-16	2296	70	Pyroxene lava flow	24.5763		0		24.5763
Fo-17	1841	60	Aphyric lava flow	2.72131	0	0		2.72131
Fo-20	2242	130	Ankaramite	46.921	7.70325	0		54.6242
Fo-24	1775	115	Pyroxene lava flow	32.7254	0.830865	0		33.5563
Fo-25	1781	113	Aphyric lava flow					0
Fo-27	1773	135	Pyroxene and olivine lava flow	17.3935	8.42378	0		25.8173
Fo-28	2419	59	Aphyric lava flow					0
Fo-29	2346	120	Pyroxene lava flow	33.0077	0.878816			33.8865
Fo-31	2094	122	Aphyric lava flow					0
Fo-33	1649	135	Pyroxene lava flow	34.3799	2.28277			36.6626
Fo-34	1742	145	Pyroxene and olivine lava flow	13.6946	2.53033		0.104852	16.3298
Fo-35	1720	150	Pyroxene and olivine lava flow	18.9815	6.17655		1.99157	27.1496
Fo-36	1692	160	Pyroxene and olivine lava flow	23.3104	11.3432			34.6535
Fo-37	1652	165	Aphyric lava flow	3.29449	1.12755			4.42204
Fo-40	464	100	Pyroxene lava flow	25.5733			0.688005	26.2614
Fo-41	2008	110	Pyroxene lava flow	10.6533			1.94885	12.6021
Fo-42	2010	125	Aphyric lava flow	3.65446	0.126145			3.7806
Fo-43	1950	135	Aphyric lava flow					0
Fo-44	74	21	Aphyric lava flow					0
Fo-47	1807	5	Pyroxene and olivine lava flow	22.7568	2.89705			25.6539
Fo-48	2181	69	Pyroxene lava flow	19.8634				19.8634
Fo-52	2300	80	Pyroxene lava flow	13.7512				13.7512
Fo-54	1870	4	Aphyric lava flow					0
Fo-57	2345	60	Aphyric lava flow	4.73398				4.73398
Fo-58	1825	67	Pyroxene lava flow	22.352	0.850851			23.2029
Fo-60	93	20	Aphyric lava flow					0
Fo-70	105	4	Pyroxene lava flow	17.0724	1.66102			18.7334
Fo-71	1718	5	Pyroxene and olivine lava flow	25.2484	4.43164			29.6801
Fo-72	1719	40	Pyroxene and olivine lava flow
Fo-73	74	35	Pyroxene and olivine lava flow
Fo-74	226	30	Pyroxene and olivine lava flow	0.374374	11.3146			11.689
Fo-75	57	25	Pyroxene and olivine lava flow	4.58246	13.944			18.5265
CVF-06	280	0.1	Pyroxene lava flow	6.60325				6.60325
CVF-08	1782	0.1	Pyroxene lava flow	6.79506				6.79506

## Sheet: Major WR
Sample	SiO2 %	Al2O3 %	Fe2O3 %	MgO %	CaO %	Na2O %	K2O %	TiO2 %	MnO %	P2O5 %	Ba %	Sr %	H2O+	H2O-	Total %
FO-37	40.4225	14.6508	13.3745	6.29216	12.791	4.14985	2.40672	3.91541	0.220597	1.30903	0.0885184	0.143865	0.170081	0.303187	100.238
FO-36	42.8067	13.3413	13.6262	8.6785	12.3088	3.18987	1.71554	3.32324	0.19387	0.791634	0.0562951	0.0868625	0.122943	-0.274258	99.9675
FO-27	39.6051	11.816	14.0592	8.42223	14.7713	2.48739	1.26095	3.72402	0.181823	0.691352	0.0559335	0.102605	0.729335	1.94489	99.8521
FO-33	39.1965	12.1817	15.4203	8.72864	14.284	2.62017	1.50832	4.13053	0.20285	0.919717	0.0543808	0.100228	0.175093	0.0510688	99.5736
FO-43	41.2385	15.3144	12.9776	5.52999	11.9514	3.95287	2.09269	4.2395	0.212917	0.99816	0.0717765	0.118089	0.29883	0.107911	99.1047
FO-20	41.1227	9.64463	13.1666	12.6387	15.9248	2.11593	1.04359	3.29729	0.162616	0.458085	0.0366934	0.0604294	0.134996	-0.0397046	99.7673
FO-32	41.6724	15.0047	13.3186	5.88059	12.074	3.79596	2.30805	3.88111	0.215118	1.16801	0.0804377	0.127162	0.22139	-0.178815	99.5687
FO-42	41.709	15.5056	12.7409	5.09121	11.4462	4.25925	2.19021	3.81227	0.213263	1.07894	0.0805138	0.13176	0.486618	0.800565	99.5462
FO-31	40.9179	14.8449	13.9341	6.39907	13.2683	3.26473	2.53793	3.84431	0.189423	0.676594	0.0622935	0.0999847	0.133881	-0.0803285	100.093
FO-24	40.0985	12.8811	13.9895	7.6669	13.5581	2.52486	1.15592	4.2748	0.178949	0.601899	0.0639074	0.0894605	0.938139	1.30039	99.3223
FO-25	39.9115	13.8866	13.8128	5.96848	12.9866	3.67577	1.02809	4.22061	0.203503	0.888373	0.0718855	0.114	0.849515	2.46453	100.082
FO-41	41.5659	15.7682	14.0106	5.06726	10.7368	3.96746	2.69639	4.33969	0.210508	0.843131	0.0779291	0.107839	0.203317	-0.0444755	99.5505
FO-40	42.0048	15.4301	13.4778	5.53236	10.9871	3.8148	2.61236	3.96977	0.203359	0.898594	0.0847224	0.11899	0.478844	0.687794	100.301
FO-03	40.6941	12.8042	14.1815	8.99416	12.6004	4.09346	0.642394	3.89415	0.189805	0.631967	0.0568116	0.0855496	0.294929	0.466178	99.6296
FO-07	41.5217	15.9759	11.9821	4.95668	10.3106	4.77796	3.3591	3.65499	0.215183	1.19502	0.107401	0.155797	0.358632	0.567139	99.1381
FO-08	39.7656	13.7718	14.6317	6.79558	12.6293	3.9192	1.98095	4.50132	0.211316	0.807316	0.0764424	0.10516	0.297826	0.377246	99.8708
FO-15	40.6351	15.5402	12.8904	5.42583	10.8978	5.15273	3.26827	3.84777	0.227763	1.46936	0.108379	0.155368	0.113647	-0.132588	99.6001
FO-52	40.0096	14.4841	15.2729	6.37548	12.4227	3.91258	1.07277	4.83538	0.212136	0.908081	0.0663409	0.104901	0.0788263	0.17374	99.9295
FO-14	41.271	15.2439	11.5099	5.13056	11.2923	4.69894	2.52254	3.219	0.238809	1.42663	0.114855	0.181674	1.09533	1.43152	99.377
FO-04	41.0471	9.31031	14.1928	13.1896	15.3718	1.76967	0.692159	3.56309	0.16655	0.354486	0.0340808	0.0503819	0.126811	0.0195093	99.8883
FO-16	40.2179	15.4105	13.075	5.44502	11.0568	4.62366	2.78482	3.91193	0.230629	1.51756	0.108944	0.157546	0.279664	0.499401	99.3194
FO-48	41.6324	15.7904	12.5251	5.35609	11.4061	4.80331	2.80136	3.73889	0.225457	1.29492	0.102698	0.131074	0.163399	-0.204248	99.767
FO-01	42.2159	16.6889	11.1051	4.59525	9.62928	6.28135	3.8388	3.21616	0.246454	1.13609	0.133917	0.189701	0.307298	0.294494	99.8786
FO-58	41.1771	13.8418	13.7852	7.52216	13.1265	3.24804	1.8229	3.69358	0.212803	0.97562	0.0649902	0.113356	0.187378	0.0340686	99.8055
FO-13	41.2813	15.991	11.1912	4.78324	10.8922	5.56255	3.4013	3.38589	0.247882	1.27384	0.128047	0.184329	0.306937	0.605104	99.2348
FO-17	42.228	17.0779	10.3804	3.69803	9.73473	6.02158	4.30298	3.09502	0.279116	0.997902	0.148078	0.20055	0.533903	0.765261	99.4634
FO-57	40.257	14.5112	13.1809	5.43013	12.4114	4.6388	2.50602	3.72425	0.260018	1.44033	0.0913295	0.163385	0.479484	0.746888	99.8412
FO-28	39.268	14.5265	13.0094	5.9971	13.1862	4.32525	2.25908	4.06021	0.242703	1.65659	0.0941138	0.153904	0.369207	0.793401	99.9417
FO-72	41.8203	11.211	13.5885	12.5235	12.6322	3.28792	1.18702	3.21651	0.191901	0.488462	0.0417459	0.073902	0.0105988	0.317965	100.591
FO-73	39.4805	10.507	14.0767	13.258	12.7288	3.35349	1.78694	4.03269	0.195325	0.557356	0.0566952	0.0776227	-0.0552399	-0.260417	99.7955
FO-74	39.8511	10.5841	13.8192	13.1021	12.4504	3.31455	1.73822	3.9187	0.189534	0.541663	0.0560981	0.0743239	0.359195	-0.239464	99.7599
FO-75	41.9319	11.1606	14.3271	13.1479	11.0842	2.88128	1.39954	3.17097	0.190911	0.451544	0.0424992	0.0540169	0.0452284	0.135685	100.023
FO-44	41.6579	15.4579	13.3213	5.70118	11.3702	4.42408	2.58935	3.93612	0.211692	0.817725	0.081511	0.11902	0.0852403	-0.281949	99.4913
FO-60	44.2681	13.7691	12.2889	7.58122	12.4827	4.06307	1.92586	2.77663	0.196361	0.509135	0.0520091	0.0937591	0.079474	-0.216747	99.8697
FO-02	42.9754	15.6125	12.8079	5.75295	11.23	4.91395	2.66765	3.56032	0.20122	0.782258	0.081015	0.107122	0.0564294	-0.317416	100.431
FO-47	44.0151	15.0311	12.3907	6.48375	11.4612	4.02731	2.271	3.41206	0.20614	0.793588	0.0722808	0.111367	0.059757	-0.338623	99.9968
FO-71	42.7156	12.6701	13.6306	9.34164	13.3906	3.22321	1.54205	3.66153	0.198413	0.517169	0.0516504	0.0771205	-0.0568397	-0.142099	100.821
FO-54	43.0815	14.8968	13.3868	6.75336	12.2059	3.72731	2.02972	3.58213	0.203929	0.805892	0.0661399	0.0961659	0.164268	-0.183981	100.816
FO-70	41.2151	13.7758	13.8421	7.98197	13.035	3.2967	1.91437	3.9577	0.197597	0.791899	0.0573944	0.089352	0.0331483	-0.273473	99.9145
FG-20B	43.8609	16.3749	11.42	4.92993	10.5909	4.60776	2.8622	3.38554	0.215819	1.08917	0.0947416	0.126212	0.00662339	-0.490131	99.0746
FG-22	42.8167	15.6445	12.2932	5.62424	11.301	4.25753	3.00606	2.90595	0.216663	1.05247	0.09496	0.120457			99.3338
FO-38	41.6857	14.2781	13.2932	7.09617	12.2598	3.29918	2.11564	4.03466	0.186462	0.728592	0.0708163	0.0907493	0.127456	0.562931	99.8295
FO-46	45.53	18.7382	6.12025	1.60833	5.36172	7.22706	3.02472	1.47602	0.204745	0.323965	0.140982	0.216104	0.316206	9.05138	99.3397
FO-64	41.863	15.3192	10.9683	4.93101	10.8099	3.26314	3.85187	3.21267	0.184412	1.03434	0.0871984	0.132428	0.663285	4.30745	100.628
FO-65	38.1075	13.332	11.8156	5.63465	10.651	4.42704	1.36391	3.24587	0.197527	1.03676	0.0668045	0.0748276	2.24967	7.90693	100.11
FO-66	45.3203	18.6265	7.83778	2.83715	7.69531	5.76955	3.29863	2.27107	0.194688	0.582019	0.0954813	0.183969	0.300766	5.14214	100.155

## Sheet: Major (beam)
Sample	SiO2 %	Na2O %	K2O %	Al2O3 %	CaO %	FeO %	MgO %	TiO2 %	MnO %	Total %
Fo-26	48.0979	6.7465	4.5507	18.7808	7.0509	7.3141	2.0414	2.5486	0.3022	97.4331	glass in pumice
Fo-26	48.3788	6.8303	4.4158	18.4647	7.419	6.9809	1.9765	2.601	0.1802	97.2473	glass in pumice
Fo-26	48.6005	7.9053	5.0206	18.8592	6.1079	7.1025	1.5691	2.1652	0.2565	97.5868	glass in pumice
Fo-26	48.413	7.4816	4.7899	19.0237	6.2686	7.2541	1.8662	2.6495	0.2729	98.0195	glass in pumice
Fo-49	46.6553	9.4616	6.042	18.9986	4.4896	7.7054	2.3695	1.7715	0.1687	97.6622	ignimbrite
Fo-49	47.2052	9.1069	5.9263	19.1215	5.1016	6.4846	1.9623	2.3703	0.204	97.4826	ignimbrite
Fo-49	41.0114	6.8374	4.1772	15.374	11.3887	11.1936	4.3836	3.839	0.1214	98.3263	ignimbrite
Fo-49	47.8468	9.6189	5.5885	19.2127	4.7362	6.3378	2.146	2.3634	0.1808	98.031	ignimbrite
Fo-49	49.0461	5.003	5.502	20.1498	6.5638	6.995	2.0837	2.363	0.2757	97.982	fiamme in ignimbrite
Fo-49	49.4136	4.8593	6.1805	20.1051	6.0397	6.4251	1.8847	2.6126	0.2323	97.753	fiamme in ignimbrite
Fo-49	48.458	5.7074	6.1035	19.9392	6.891	6.0232	2.2125	2.6563	0.1998	98.1909	fiamme in ignimbrite

## Sheet: Traces
Sample	Li	Sc	Ga	Ge	Rb	Sr	Y	Zr	Nb	Mo	Cd	Sn	Sb	Cs	Ba	La	Ce	Pr	Nd	Sm	Eu	Tb	Gd	Dy	Ho	Er	Tm	Yb	Lu	Hf	Ta	W	Pt	Pb	Th	U
Fo-37	9.38007	22.6161	27.6117	2.28879	63.8715	1448.53	36.676	418.925	113.658	2.32162	0.107567	2.2521	0.0819623	0.663866	995.925	79.4947	175.478	20.1593	79.2465	14.1764	4.18486	1.47697	11.4312	7.69935	1.3323	3.32636	0.408915	2.47051	0.353983	8.11743	6.17214	0.811697	0.0151577	3.58957	6.90378	1.95239
Fo-36	17.8029	114.807	40.4201	3.35682	490.262	2686.63	111.432	314.22	73.0148	1.80489	0.0724211	1.9423	0.0529249	9.17295	756.161	76.4364	156.779	19.4381	80.809	17.477	6.03488	2.5778	18.0238	14.5393	2.74614	7.15076	0.938029	5.9809	0.876292	6.53791	5.31464	1.01823	0.0166909	3.71819	15.5867	1.0761
Fo-27	5.08042	11.0828	21.4663	2.016	19.4057	901.592	23.9281	257.787	63.5657	2.7584	0.0814365	2.90902	0.0361308	0.0218733	542.134	45.9213	97.9623	12.6086	51.6084	9.79958	3.05414	1.08283	8.04912	5.61713	0.971718	2.35848	0.298232	1.73317	0.22879	6.59859	3.85562	0.576351	0.0144332	2.17488	2.81771	1.00417
Fo-33	6.68992	40.4216	26.8134	2.38984	53.6234	1016.05	31.6262	377.342	73.5515	1.37112	0.154657	2.34902	0.0714937	0.485135	608.308	55.5106	128.334	15.4811	63.7943	11.9418	3.61713	1.289	9.92236	6.82582	1.15211	2.77745	0.345206	2.03814	0.283721	7.896	4.45356	0.562457	0.0140579	1.67345	4.11222	1.2835
Fo-43	9.20247	25.4578	28.7381	2.52647	171.826	1475.47	44.6006	527.319	284.367	5.7538	0.123925	6.00125	0.110695	2.97902	940.436	71.1378	166.846	20.0203	81.1537	15.211	4.65021	1.65795	12.5883	8.48895	1.508	3.70772	0.456247	2.77428	0.376151	10.5638	23.9003	2.50024	0.0220527	4.25356	10.7704	1.55716
Fo-20	3.59633	47.8375	19.8892	1.85538	25.3788	617.82	20.4589	208.093	42.9318	1.11551	0.0632668	1.99347	0.027008	0.282002	387.436	29.793	70.863	9.13857	39.3257	8.10429	2.55285	0.924128	6.88692	4.68744	0.793531	1.92473	0.230213	1.35234	0.180423	5.99651	2.78996	0.312584	0.0129301	1.41821	2.35804	0.703612
Fo-32	9.29208	23.8418	25.6966	2.05987	149.632	1419.32	37.2701	457.457	116.485	2.36394	0.121783	2.57209	0.0878222	2.40883	903.385	65.0524	149.533	17.6062	70.6269	12.8134	3.92155	1.44448	10.8397	7.38564	1.30392	3.2939	0.404229	2.50098	0.332073	8.81141	9.06179	1.86747	0.0186876	3.86322	6.00978	1.47112
Fo-42	10.4161	17.6305	26.9599	2.1977	157.129	1477.48	38.2422	404.09	121.093	2.99439	0.112584	2.34292	0.0802509	2.42167	989.729	68.7716	156.576	18.1188	72.4619	13.0631	4.03405	1.4568	10.9882	7.57273	1.32624	3.38164	0.41795	2.57088	0.351404	8.03817	8.86675	1.78104	0.0186502	4.05996	7.34641	1.59747
Fo-31	7.914	42.8679	27.4911	2.29012	228.058	1285.18	42.3706	314.338	82.2905	2.22186	0.0933944	2.13991	0.0538358	4.65017	713.271	52.0823	115.119	13.7092	55.9536	10.8824	3.49978	1.3259	9.73868	7.24857	1.31626	3.37762	0.429016	2.62623	0.374549	7.16956	5.96841	1.25686	0.0142614	3.57527	6.56386	1.01962
Fo-24	4.81488	14.514	23.4987	2.16123	28.6916	817.918	22.9981	290.695	72.5083	1.91954	0.0737801	2.95474	0.0344955	0.0938228	659.716	43.4254	96.592	12.5037	51.6008	9.86428	3.02474	1.11195	8.07122	5.58423	0.961014	2.42475	0.288635	1.72005	0.222774	7.29868	4.57652	0.419078	0.0141259	1.87333	2.80195	0.886994
Fo-25	6.88638	8.04033	25.8793	2.16445	46.0191	1057.75	25.292	338.302	101.577	3.8044	0.0953911	3.18074	0.0591473	0.0694238	705.462	61.8481	131.903	16.7828	67.3091	12.1569	3.75112	1.3155	9.69163	6.62973	1.12329	2.85039	0.353642	2.07811	0.263641	7.84954	6.55769	0.514876	0.0166779	2.76951	3.54546	1.7642
Fo-41	11.9436	24.5739	33.1809	1.90233	132.639	1586.58	43.3391	492.877	288.045	6.37095	0.135339	6.31069	0.178014	1.50239	1084.67	66.3916	153.397	17.9354	73.5149	14.1254	4.49428	1.62638	11.9637	8.60091	1.50095	3.78363	0.468228	2.8392	0.385662	10.6608	17.1233	2.05847	0.0213225	2.45974	9.25956	1.53696
Fo-40	8.60659	15.4316	25.4505	1.46703	73.5187	1184.54	28.4483	351.084	93.3138	2.63939	0.0953958	1.99658	0.0613785	0.693527	981.372	58.6055	127.802	14.9197	59.7123	11.1856	3.4686	1.20522	9.07467	6.32844	1.10396	2.79	0.345143	2.07838	0.275791	7.46577	5.88943	0.442619	0.0151856	2.09429	6.02484	1.55742
Fo-59	10.0282	35.211	28.4744	2.19391	208.595	1527.36	44.9675	365.055	99.493	2.23505	0.0760615	2.12158	0.0844185	4.88009	910.463	60.8109	134.744	15.7785	64.1602	12.507	3.94709	1.50669	10.9567	7.94107	1.45624	3.67364	0.46103	2.85629	0.401356	7.8844	7.3619	1.59954	0.0195154	2.97104	7.86745	1.32096
Fo-03	5.51942	11.3466	22.0476	1.88241	11.9526	692.794	22.2197	280.746	71.6637	2.70616	0.0779524	2.70985	0.0460572	0.0542168	585.414	39.5402	86.4002	11.0194	45.0649	8.80646	2.71485	1.00114	7.40022	5.21595	0.897925	2.27093	0.281012	1.63598	0.219132	6.85022	4.55267	0.571843	0.0155989	2.43762	2.81457	0.984148
Fo-07	8.55768	9.85935	26.7356	2.10986	57.8717	1491.43	32.6594	454.472	134.212	3.85526	0.0907971	2.55674	0.0789302	0.39532	1120.37	78.2025	162.329	20.0531	77.3474	13.5552	4.11312	1.43028	10.9153	7.30943	1.27416	3.22756	0.408405	2.44293	0.325833	9.00242	8.51844	0.78041	0.018797	2.18471	6.30355	1.98497
Fo-08	9.38468	45.3659	28.183	2.40809	106.893	1210.93	30.7413	394.923	89.5235	2.95243	0.0876654	2.9193	0.0366453	1.3027	804.413	51.7615	113.595	14.9221	61.6065	11.8774	3.71021	1.33981	9.95121	6.81383	1.16478	2.91424	0.360715	2.08142	0.286402	9.24869	5.96324	0.555775	0.0199215	1.91007	5.38954	1.19015
Fo-15	7.20477	7.43691	25.6981	2.13565	38.4006	1371.87	32.6631	431.021	142.085	4.2474	0.0876927	2.82592	0.0855074	0.126262	1071.76	79.6914	172.282	21.509	85.2917	15.2662	4.59096	1.5656	11.9906	7.96876	1.33765	3.38548	0.421601	2.51381	0.324336	8.72404	9.58546	0.946623	0.015581	2.05425	5.05833	1.94429
Fo-14	9.34122	15.2572	29.3861	2.16944	64.9058	1150.27	30.7556	368.732	98.6991	2.51484	0.0646232	2.42643	0.081479	0.616767	918.391	55.3038	120.309	15.22	61.181	11.7678	3.65823	1.29409	9.76512	6.76003	1.16776	2.94641	0.36186	2.16742	0.287751	8.52877	6.47975	0.816955	0.0173112	1.9419	5.27499	1.32926
Fo-04	3.59054	47.5914	19.1582	1.85767	27.9625	525.095	18.771	190.483	35.7902	1.44571	0.0598194	2.48027	0.0324607	0.306007	349.066	24.8537	56.215	7.59514	33.2717	7.09161	2.24709	0.842918	6.32043	4.32744	0.744244	1.767	0.220368	1.25592	0.174341	5.6278	2.38187	0.309834	0.0142153	1.31513	2.03766	0.637003
Fo-16	8.01448	8.53065	25.8548	2.07951	58.7352	1498.54	33.2203	419.136	141.213	4.28222	0.083837	2.89357	0.0672446	0.23431	1111.59	78.9378	169.364	21.208	84.1547	15.0069	4.52405	1.56258	11.7937	7.83714	1.33639	3.40872	0.417094	2.46064	0.328788	8.38848	9.37595	0.952803	0.0159301	2.03805	5.8679	1.8722
Fo-48	10.7887	15.929	26.7835	2.03582	155.802	1495.56	38.7612	470.902	159.464	2.51598	0.0956294	2.18432	0.0964782	2.85527	1056.12	65.4503	153.212	18.1386	73.4241	13.6262	4.25629	1.49921	11.291	7.6727	1.34552	3.42151	0.419961	2.4834	0.343537	8.69666	11.8059	1.88106	0.0190028	2.69151	6.74758	1.51379
Fo-01	10.2138	7.34031	26.5782	1.68779	69.1557	1556.69	25.4152	350.203	150.655	4.39353	0.111622	2.51259	0.106078	0.36181	993.248	60.0827	128.396	15.501	59.6253	10.5698	3.25143	1.20347	8.60279	6.29173	1.15062	3.03837	0.389388	2.32984	0.325882	6.2164	8.62781	1.02158	0.0125044	5.38564	4.24757	2.95224
Fo-58	6.24294	28.5104	24.7794	2.09465	58.0708	1132.17	31.0061	309.003	92.3361	2.54291	0.106488	1.98175	0.0583996	0.579521	795.304	59.9683	128.159	15.511	63.2191	11.7696	3.61965	1.28686	9.67448	6.56669	1.15958	2.93651	0.364585	2.2163	0.302374	7.11611	5.44672	0.661215	0.015794	2.64317	4.59639	1.1339
Fo-13	10.1226	8.35851	29.141	2.19363	67.1425	1684.63	42.2537	480.068	151.637	4.27693	0.132315	2.84428	0.10975	0.327106	1338.38	104.469	215.143	26.0961	100.046	17.395	5.23053	1.80358	13.8191	9.26507	1.61985	4.12077	0.510938	3.13945	0.417453	9.26382	8.77847	1.08609	0.0179342	5.83687	8.55959	3.6779
Fo-56	14.2709	20.8057	30.5331	2.10666	252.973	2150.93	56.2783	484.816	171.756	3.62251	0.124618	2.48675	0.122639	6.50905	1121.41	110.644	225.943	26.1686	101.381	18.246	5.56166	2.03908	15.2141	10.6466	1.88122	4.75623	0.595488	3.6634	0.503487	9.1995	11.3912	2.86831	0.0243959	6.32309	11.4671	2.591
Fo-17	17.5552	7.48888	32.9643	2.16831	154.538	2115.73	51.8253	700.834	239.447	2.38459	0.173144	2.2092	0.222429	1.66562	1614.06	134.817	261.375	28.3709	105.465	17.9246	5.38401	1.9338	14.2513	10.384	1.83193	4.77886	0.610519	3.72317	0.513958	10.7289	12.3443	1.16416	0.0178582	10.2254	12.9144	3.74232
Fo-57	11.913	12.4491	28.8127	1.51981	54.2185	1570.65	39.2456	521.106	129.047	3.11421	0.552377	2.30219	0.099314	0.452257	1217.79	101.139	226.68	25.9835	101.549	17.7941	5.23382	1.80385	13.9198	9.26053	1.59445	4.05602	0.490853	3.02493	0.398374	10.1936	7.67478	1.03853	0.0179018	3.72859	7.93281	3.08334
Fo-28	10.706	13.2137	27.2265	2.1786	76.6302	1593.22	41.9924	504.409	127.844	2.46218	0.128548	2.0996	0.0953966	0.659931	1028.58	89.8795	203.5	24.0662	95.23	16.8882	5.00495	1.77299	13.3743	8.98172	1.54638	3.78943	0.46595	2.8027	0.36977	8.94878	8.21672	0.8448	0.01515	2.97144	6.92393	1.86645
Fo-73	6.56363	30.6564	22.5242	2.04472	38.8708	821.001	22.933	392.134	94.4528	1.05792	0.0955449	2.38179	0.0499094	0.417133	591.43	37.2765	83.1572	10.7642	45.6532	8.98572	2.78913	0.989287	7.62791	5.08361	0.83459	2.00119	0.235785	1.40145	0.190771	8.24651	5.86782	0.333183	0.0144915	1.96069	3.467	0.767722
Fo-75	5.91692	27.1828	19.5898	1.86112	30.8497	547.653	20.3603	275.564	64.7794	1.22533	0.060017	1.7627	0.0459396	0.332704	461.223	28.4565	63.4179	8.32735	35.1132	7.22814	2.27301	0.836596	6.25291	4.41302	0.751227	1.77797	0.217426	1.3142	0.177071	5.93044	4.05187	0.37299	0.0106119	1.48104	2.65185	0.60085
Fo-44	9.92473	20.1959	27.4522	2.16518	64.5515	1210.59	32.1237	384.221	93.1232	1.86724	0.0903761	2.21328	0.0977633	0.645051	996.574	61.0252	133.325	15.6001	62.3805	11.6239	3.53903	1.27064	9.56821	6.71041	1.17188	2.89721	0.371457	2.22363	0.31318	7.75478	5.46201	0.576248	0.0144124	3.94	5.33462	1.35642
Fo-60	10.4257	47.1668	23.5871	1.69228	130.614	1351.68	35.5461	238.731	70.3553	1.96789	0.0665022	1.5905	0.0630225	2.43412	661.05	45.8863	99.9236	11.7934	46.9324	9.17861	2.95544	1.14599	8.26752	6.45567	1.17362	3.0131	0.397487	2.50669	0.369795	5.09411	5.08945	1.53905	0.0130687	3.42557	5.34379	0.876845
Fo-02	6.61702	11.1353	27.3109	2.04252	30.4484	1079.35	29.3497	343.699	105.959	4.10043	0.0981071	2.76124	0.0801474	0.123008	946.755	59.2347	124.815	15.3429	60.7476	11.287	3.55101	1.28752	9.4124	6.68782	1.17077	3.03051	0.379466	2.29163	0.307622	7.52397	6.68159	0.833155	0.0163288	3.74396	5.2495	1.46477
Fo-47	9.64087	24.7997	23.3064	1.8355	123.339	1261.74	32.0427	345.525	110.667	2.50189	0.0924932	2.13192	0.0831668	2.32473	911.295	55.5897	124.805	14.4487	57.2081	10.3263	3.30137	1.18765	8.88765	6.2568	1.13629	2.87344	0.361608	2.18238	0.301097	6.762	8.05641	1.97419	0.0126814	3.5768	6.08427	1.24043
Fo-71	6.88565	32.0986	22.1133	1.91904	37.0406	754.241	24.8186	290.755	65.3423	1.11815	0.0768078	1.95073	0.0429564	0.356513	536.079	37.1211	81.9362	10.5421	43.6254	8.68945	2.69885	1.0006	7.4561	5.3369	0.927261	2.25321	0.288178	1.72578	0.235232	6.5203	3.98399	0.408488	0.013024	2.27118	3.37114	0.760007
CVF-06	5.42223	14.2749	24.3534	1.98787	21.903	879.11	27.8595	334.613	90.6074	3.21928	0.090999	3.03952	0.057358	0.0761949	794.533	53.1238	114.042	14.6605	59.8063	11.4915	3.54445	1.25006	9.33449	6.33236	1.1176	2.81614	0.355036	2.03755	0.278811	7.83959	5.72417	0.714814	0.0148438	2.85578	3.87654	1.11709
CVF-08	5.11072	13.019	25.8183	2.10964	27.9458	928.359	29.3482	373.914	100.64	3.77262	0.0955828	3.53909	0.0854609	0.0826636	857.233	61.831	131.815	16.6673	66.4783	12.309	3.82003	1.32713	9.92976	6.74833	1.1911	3.00347	0.370885	2.20985	0.301875	8.63821	6.62486	0.892872	0.0169428	3.12786	4.98939	1.35707
FG-20B	11.7594	15.3969	28.9806	2.09136	86.0064	1366.92	35.5385	471.298	126.835	2.5359	0.123825	2.27989	0.0935218	0.947388	1118.95	77.839	168.916	19.2923	74.9557	13.3842	4.02483	1.40669	10.687	7.41065	1.29334	3.28325	0.412415	2.52902	0.360944	8.88351	7.56418	0.993977	0.0142988	4.93026	7.58379	1.66862
Fo-38	14.0662	98.9711	35.8996	2.64792	483.185	2307.46	66.9794	318.766	76.299	1.41625	0.104684	2.35577	0.0464279	10.5011	879.441	57.8599	117.823	15.2497	62.9276	12.8927	4.4	1.75305	12.7477	9.76431	1.82775	4.67022	0.608802	3.89887	0.557158	6.96594	5.81234	1.01562	0.0158098	4.23253	8.53002	0.812775
Fo-39	7.55964	52.5109	28.4325	2.07241	197.309	1049.7	40.6555	353.742	82.9982	1.44081	0.0843521	2.62529	0.0415412	2.86355	602.404	45.7292	109.444	13.6678	57.7569	11.7163	3.72919	1.39967	10.471	7.51705	1.32521	3.29322	0.408501	2.48161	0.371389	8.55274	6.88008	0.920864	0.0201158	2.60017	4.91954	0.829248
Fo-46	21.924	4.82468	29.3562	1.09453	163.133	2673.94	44.4589	551.5	209.82	0.201556	0.167061	1.24183	0.268989	8.5698	1746.58	126.066	225.882	21.078	71.1487	11.6762	3.72296	1.38008	9.50083	7.63001	1.46275	4.09078	0.57051	3.68254	0.519402	7.37919	9.48232	0.629804	0.0170993	19.0651	20.742	2.53092
Fo-63	13.0126	15.2773	45.2325	2.25885	98.6181	2183.49	48.0629	668.346	182.777	2.15439	0.228034	1.8927	0.0508064	0.541697	1437.17	109.039	238.258	28.0188	112.16	20.3524	6.19849	2.16136	16.0629	10.9878	1.87664	4.75402	0.585054	3.47251	0.46751	11.9808	9.14086	0.262217	0.0240921	1.94995	7.16387	1.72136
Fo-64	13.5243	16.5505	24.1208	1.84093	173.375	1352.1	34.1346	401.799	131.58	1.53047	0.126141	2.0219	0.102302	2.58897	931.018	77.7393	157.518	17.6891	68.6055	11.9107	3.67495	1.28561	9.85633	6.77907	1.19891	3.05228	0.380648	2.32115	0.314305	7.51388	8.33419	1.56681	0.0142451	5.84694	8.58342	2.16567
Fo-65	10.0314	15.3971	23.699	1.68956	132.213	788.113	38.0193	433.956	126.249	0.843492	0.126158	2.09247	0.156197	3.11481	867.923	78.5843	173.236	19.6533	77.4406	13.7829	4.21005	1.48456	11.2692	7.78636	1.34551	3.42881	0.423553	2.59001	0.357372	8.30465	8.21464	1.35148	0.0197116	4.22018	8.3512	1.9969

## Sheet: Isotopes
	87Sr/86Sr	±2s.e.	143Nd/144Nd	±2s.e.	206Pb/204Pb	±2s.e.	207Pb/204Pb	±2s.e.	208Pb/204Pb	±2s.e.	Ka
Fo-37	0.703615	7.14849e-06	0.512777	4.91768e-06	19.1398	0.000891649	15.5666	0.000660516	38.9362	0.00184485	165
Fo-36	0.703689	6.49019e-06	0.512749	5.40918e-06	19.0766	0.00170861	15.5475	0.00142468	38.8509	0.00385877	160
Fo-27	0.703591	5.68696e-06	0.51276	4.02517e-06	19.1631	0.000746734	15.5537	0.000652502	38.9115	0.00165564	145
Fo-33	0.703645	7.63335e-06	0.512781	5.00231e-06	19.1566	0.00162741	15.5919	0.00144286	39.0486	0.00407992	135
Fo-43	0.703704	1.06452e-05	0.51276	5.38388e-06	19.1368	0.00101293	15.5673	0.000880044	38.9499	0.00204654	135
Fo-32	0.703653	1.57674e-05	0.512773	5.34618e-06	19.0748	0.00182098	15.5412	0.00216303	38.8303	0.00673476	130
Fo-42	0.70366	5.56598e-06	0.512756	4.89667e-06	19.1076	0.000879488	15.569	0.0005343	38.9125	0.001639	125
Fo-31	0.703734	1.48916e-05	0.512717	6.11704e-06	19.1173	0.00108943	15.5581	0.000929895	38.8716	0.00256922	122
Fo-24	0.703704	5.17285e-06	0.512746	4.3739e-06	19.0224	0.000812192	15.5493	0.000690612	38.8462	0.00186173	115
Fo-25	0.70353	5.83126e-06	0.512778	3.32598e-06	19.148	0.000628639	15.5571	0.00052611	38.9121	0.00131184	113
Fo-41	0.703673	8.91158e-06	0.512744	4.02504e-06	19.1925	0.00788103	15.5774	0.000949608	38.939	0.00765964	110
Fo-03	0.703642	5.64306e-06	0.51274	4.10828e-06	19.1118	0.000867619	15.5601	0.000720202	38.9067	0.00200503	90
Fo-07	0.703573	5.27236e-06	0.512765	6.64566e-06	19.1317	0.000868522	15.5579	0.000681856	38.897	0.00182973	90
Fo-08	0.703561	4.22487e-06	0.512772	7.49832e-06	19.2024	0.000804009	15.5599	0.0006955	38.9076	0.00185049	85
Fo-15	0.703489	6.76118e-06	0.512804	5.9039e-06	19.1775	0.000710818	15.5553	0.000611388	38.9088	0.00171148	80
Fo-14	0.703568	6.64015e-06	0.512786	5.2652e-06	19.1776	0.00158309	15.5576	0.000953837	38.8941	0.00282162	75
Fo-04	0.703604	5.08559e-06	0.512762	8.18251e-06	19.1118	0.000980319	15.5591	0.000836992	38.8955	0.00205758	70
Fo-16	0.703505	1.09743e-05	0.512799	4.13186e-06	19.1837	0.000807131	15.5623	0.000700237	38.9287	0.0017664	70
Fo-48	0.703549	1.47953e-05	0.512788	5.04571e-06	19.1508	0.00194527	15.5704	0.00177894	38.8808	0.00549357	69
Fo-01	0.703528	5.80739e-06	0.512797	4.1173e-06	19.2155	0.000871986	15.5703	0.000793081	38.9539	0.00212095	67
Fo-13	0.703496	6.03481e-06	0.5128	6.86506e-06	19.2355	0.000721491	15.574	0.00062044	38.9752	0.00161515	65
Fo-17	0.703517	7.15109e-06	0.512799	5.08444e-06	19.2754	0.000920579	15.5782	0.000826604	39.0133	0.00266566	60
Fo-28	0.703552	6.39454e-06	0.512794	4.35152e-06	19.2003	0.0019129	15.5715	0.00191066	38.9461	0.00525367	59
Fo-72	0.703631	5.46156e-06	0.51276	5.57073e-06	19.2493	0.000577634	15.5806	0.000469105	38.9684	0.00132039	40
Fo-73	0.703502	8.18841e-06	0.512802	5.51677e-06	19.3997	0.00408771	15.5929	0.00271471	39.0554	0.00710602	35
Fo-44	0.703577	4.42136e-06	0.512755	4.98346e-06	19.1814	0.00124904	15.5648	0.000945831	38.9253	0.00260744	21
Fo-60	0.703569	9.76476e-06	0.512734	5.88535e-06	19.4332	0.000802932	15.5861	0.000666542	39.0621	0.00173781	20
Fo-02	0.703609	5.30638e-06	0.512748	3.34824e-06	19.2369	0.00087323	15.575	0.000682719	39.0406	0.00174771	15
Fo-71	0.703625	1.15825e-05	0.512752	4.91797e-06	19.157	0.00129048	15.5667	0.0010732	38.9324	0.00276762	5
Fo-54	0.70369	1.0123e-05	0.512727	5.34877e-06	19.032	0.00189566	15.5401	0.00178378	38.8115	0.00499952	4
CV-F-98-06	0.703726	5.45127e-06	0.512741	1.04708e-05	18.9361	0.000798578	15.5489	0.000721269	38.7992	0.00201155	0
CV-F-98-08	0.703689	4.93109e-06	0.512753	5.86551e-06	18.9192	0.000859825	15.5492	0.000713899	38.7825	0.00197515	0
FG-20B	0.703662	6.00142e-06	0.512764	4.66117e-06	18.9847	0.00292709	15.5655	0.00244741	38.8443	0.00609335	0
FO-67 a	0.70355	6.43817e-06	0.512785	5.92895e-06	19.2611	0.000844798	15.582	0.000749919	39.0117	0.00195728
FO-67 b	0.703564	9.37427e-06	0.512782	5.34299e-06	19.2624	0.00127831	15.578	0.00134879	39.0321	0.00424862
FO-67 c	0.703551	5.83205e-06	0.512787	6.36282e-06	19.2615	0.000994806	15.5797	0.000841477	39.0059	0.00212021
FO-63	0.703551	5.15014e-06	0.512784	7.75855e-06	19.2717	0.00075612	15.5758	0.000602353	39.0018	0.00151837
F-18	0.70351	5.74214e-06	0.512785	7.03107e-06	19.2125	0.000806258	15.5623	0.000653357	38.9139	0.00176045
s.e. is the standard error (= standard deviation / sqrt (n), with n the number of measured ratios)
